# Supplementary material for: Hybrid Microhydrogels with Sulfonic Groups for the Removal of Methylene Blue from Aqueous Solutions
Source: Gels. 2026 Jul 9;12(7):613. doi: 10.3390/gels12070613 (PMC13407479; doi:10.3390/gels12070613)
Supplement: Supplementary file 1 [file gels-12-00613-s001.zip]

Archive with 1 entries (1 files):
- gels-4364663-supplementary.pdf
